# Supplementary material for: Lifestyle Factors and Their Influence on Rheumatoid Arthritis: A Narrative Review
Source: J Clin Med. 2022 Dec 2;11(23):7179. doi: 10.3390/jcm11237179 (PMC9736780; doi:10.3390/jcm11237179)
Supplement: Supplementary file 1 [file jcm-11-07179-s001.zip]

Archive with 1 entries (1 files):
- jcm-1984478-supplementary.pdf
